# Supplementary material for: Impact of Glucocorticoid on a Cellular Model of Parkinson’s Disease: Oxidative Stress and Mitochondrial Function
Source: Brain Sci. 2021 Aug 22;11(8):1106. doi: 10.3390/brainsci11081106 (PMC8391158; doi:10.3390/brainsci11081106)
Supplement: Supplementary file 1 [file brainsci-11-01106-s001.zip]

Archive with 1 entries (1 files):
- brainsci-1337241-supplementary.pdf
